# Supplementary material for: Community-engaged and community-based participatory research to promote American Heart Association Life’s Simple 7 among African American adults: A systematic review
Source: PLoS One. 2020 Sep 1;15(9):e0238374. doi: 10.1371/journal.pone.0238374 (PMC7462313; doi:10.1371/journal.pone.0238374)
Supplement: S1 File — (XLSX) [file pone.0238374.s001.xlsx]

## Sheet: Controlled Studies
Study Identification: Author (Year)	Ahluwalia (2007)	Allicock (2013)	Boltri (2011)	Froelicher (2010)	Haire-Joshu (2003)	Harmon (2014)	Kegler (2016)	Keller (2004)	Leone (2016)	Levine (2003)	Miller (2016)	Resnick (2008)	Resnicow (2009)	Scarinci (2014)	Schulz (2015)	Skolarus (2018)	Tan (2006)	Tucker (2017)	Voorhees (1996)	Wilcox (2007)	Wilcox (2013)	Wilson (2015)	Woods (2013)	Zoellner (2013)	Morisky (1982)	Andrews (2007)	Spencer (2011)	Column28	Column29	Column30	Column31	Column32	Column33	Column34	Column35	Column36	Column37	Column38	Column39	Column40	Column41	Column42	Column43	Column44	Column45	Column46	Column47	Column48	Column49
1. Was the study described as randomized, a randomized trial, a randomized clinical trial, or an RCT?	Y	Y	Y	Y	Y	N	Y	Y	Y	Y	Y	Y	Y	Y	Y	Y	Y	N	Y	Y	Y	Y	Y	Y	Y	Y	Y
2. Was the method of randomization adequate (i.e., use of randomly generated assignment)?	Y	Y	N	Y	Y	N	Y	N	N	Y	Y	Y	Y	Y	Y	Y	N	N	Y	Y	Y	Y	Y	Y	Y	N	Y
3. Was the treatment allocation concealed (so that assignments could not be predicted)?	Y	NR	N	Y	Y	N	Y	N	Y	Y	Y	Y	Y	Y	Y	Y	CD	N	CD	Y	Y	N	Y	Y	N	Y	CD
4. Were study participants and providers blinded to treatment group assignment?	CD	NR	NR	N	Y	CD	N	N	NR	N	N	N	N	N	N	N	Y	N	N	N	N	N	N	N	N	N	N
5. Were the people assessing the outcomes blinded to the participants' group assignments?	CD	NR	NR	CD	Y	CD	N	N	NR	N	Y	N	N	N	N	N	Y	N	N	N	N	N	N	N	N	N	Y
6. Were the groups similar at baseline on important characteristics that could affect outcomes (e.g., demographics, risk factors, co-morbid conditions)?	Y	Y	N	Y	Y	Y	Y	Y	Y	Y	Y	Y	Y	Y	Y	Y	N	CD	Y	Y	Y	Y	Y	Y	Y	Y	N
7. Was the overall drop-out rate from the study at endpoint 20% or lower of the number allocated to treatment?	N	Y	Y	N	N	Y	N	N	N	Y	Y	N	Y	N	N	N	N	CD	Y	N	N	N	N	N	N	Y	N
8. Was the differential drop-out rate (between treatment groups) at endpoint 15 percentage points or lower?	Y	N	Y	Y	NR	CD	Y	N	CD	N	Y	CD	Y	N	N	Y	Y	CD	Y	Y	Y	Y	N	Y	N	Y	N
9. Was there high adherence to the intervention protocols for each treatment group?	Y	Y	Y	N	N	Y	Y	N	N	Y	Y	Y	Y	N	Y	Y	Y	CD	Y	CD	N	Y	N	N	Y	Y	Y
10. Were other interventions avoided or similar in the groups (e.g., similar background treatments)?	Y	N	N	Y	N	CD	Y	Y	CD	Y	Y	Y	Y	Y	CD	Y	Y	CD	Y	N	Y	CD	Y	CD	Y	Y	Y
11. Were outcomes assessed using valid and reliable measures, implemented consistently across all study participants?	Y	Y	Y	Y	Y	Y	Y	Y	N	Y	Y	Y	N	Y	Y	Y	Y	Y	Y	Y	Y	Y	Y	Y	Y	Y	Y
12. Did the authors report that the sample size was sufficiently large to be able to detect a difference in the main outcome between groups with at least 80% power?	N	NR	Y	N	NR	N	Y	N	Y	Y	Y	N	Y	Y	Y	Y	N	N	N	Y	Y	N	Y	N	N	Y	N
13. Were outcomes reported or subgroups analyzed prespecified (i.e., identified before analyses were conducted)?	Y	Y	Y	Y	Y	Y	Y	Y	Y	Y	Y	Y	Y	Y	Y	Y	Y	Y	Y	Y	Y	Y	Y	Y	Y	Y	Y
14. Were all randomized participants analyzed in the group to which they were originally assigned, i.e., did they use an intention-to-treat analysis?	Y	Y	Y	N	N	NR	Y	N	N	Y	Y	Y	Y	Y	Y	Y	Y	Y	Y	Y	Y	Y	Y	Y	Y	Y	Y
Overall Quality Rating (Good, Fair, Poor)	Good	Fair	Fair	Fair	Fair	Poor	Good	Poor	Poor	Good	Good	Fair	Good	Fair	Fair	Good	Fair	Poor	Good	Fair	Good	Fair	Fair	Fair	Fair	Good	Fair
**Legend:
Y = yes
N = no
CD = cannot be determined
NR = not reported
NA = not applicable
[truncated: 5,000 more columns]

## Sheet: Pre-Post Tests
Study Identification: Author + Year	Brewer (2019)	Brewer (2017)	Brown (2017)	Cené (2013)	DeMarco (2016)	Dodani (2010)	Dulin-Keita (2015)	Forthofer (2019)	Gitlin (2008)	Goldfinger (2008)	Kim (2008)	Lynch (2018)	Mitchell (2018)	Parker (2010)	Pinsker (2017)	Rodriguez (2012)	Salihu (2016)	Two Feathers (2005)	Yancey (2006)	Yeary (2011)	Zoellner (2007)	Zoellner (2014)	Mitchell (2013)	Darity (2007)	Liao (2015)	Baker (2016)	Plescia (2008)	Column31	Column32	Column33	Column34	Column35	Column36	Column37	Column38	Column39	Column40	Column41	Column42	Column43	Column44	Column45	Column46	Column47	Column48	Column49	Column50	Column51	Column52
1. Was the study question or objective clearly stated?	Y	Y	Y	Y	Y	Y	Y	Y	Y	Y	Y	Y	Y	Y	Y	Y	Y	Y	N	Y	Y	Y	Y	Y	Y	Y	Y
2. Were eligibility/selection criteria for the study population prespecified and clearly described?	Y	Y	Y	Y	Y	Y	Y	Y	Y	Y	Y	Y	N	Y	Y	Y	Y	Y	Y	Y	Y	Y	Y	Y	Y	Y	Y
3. Were the participants in the study representative of those who would be eligible for the test/service/intervention in the general or clinical population of interest?	Y	Y	N	N	N	N	Y	Y	N	N	N	Y	Y	Y	Y	Y	Y	Y	Y	Y	Y	Y	Y	Y	Y	Y	Y
4. Were all eligible participants that met the prespecified entry criteria enrolled?	N	NR	Y	N	N	N	Y	N	Y	N	N	N	CD	Y	Y	Y	Y	N	Y	Y	Y	N	Y	Y	Y	CD	Y
5. Was the sample size sufficiently large to provide confidence in the findings?	N	N	N	N	N	N	N	Y	Y	N	N	Y	N	N	Y	N	Y	Y	N	NA	N	Y	N	NR	NR	NR	NR
6. Was the test/service/intervention clearly described and delivered consistently across the study population?	Y	Y	Y	Y	N	Y	Y	Y	Y	Y	Y	N	Y	Y	Y	Y	Y	Y	N	Y	Y	Y	Y	Y	N	Y	Y
7. Were the outcome measures prespecified, clearly defined, valid, reliable, and assessed consistently across all study participants?	Y	Y	Y	Y	N	Y	Y	Y	Y	Y	Y	Y	Y	Y	Y	Y	Y	Y	Y	Y	Y	Y	Y	Y	Y	Y	Y
8. Were the people assessing the outcomes blinded to the participants' exposures/interventions?	N	NR	NR	N	N	N	NA	N	N	N	N	N	N	N	NA	NA	N	N	NA	NA	NA	N	N	NR	NR	Y	NR
9. Was the loss to follow-up after baseline 20% or less? Were those lost to follow-up accounted for in the analysis?	Y	Y	Y	N	Y	Y	N	N	Y	Y	Y	Y	Y	Y	N	N	Y	N	N	Y	Y	Y	Y	N	NA	Y	N
10. Did the statistical methods examine changes in outcome measures from before to after the intervention? Were statistical tests done that provided p values for the pre-to-post changes?	Y	Y	Y	Y	Y	N	Y	Y	Y	Y	Y	Y	Y	Y	Y	Y	Y	Y	Y	Y	Y	Y	N	Y	Y	Y	Y
11. Were outcome measures of interest taken multiple times before the intervention and multiple times after the intervention (i.e., did they use an interrupted time-series design)?	N	NR	NR	N	N	N	NR	N	N	Y	Y	N	N	N	N	Y	Y	N	N	N	N	Y	Y	N	N	N	N
12. If the intervention was conducted at a group level (e.g., a whole hospital, a community, etc.) did the statistical analysis take into account the use of individual-level data to determine effects at the group level?	NA	Y	Y	NA	NA	N	Y	NA	NA	NA	Y	NA	NA	N	N	N	N	Y	N	NA	NA	Y	N	Y	NA	NR	Y
Overall Quality Rating (Good, Fair, Poor)	Fair	Fair	Fair	Poor	Poor	Poor	Fair	Fair	Fair	Fair	Fair	Fair	Fair	Fair	Fair	Fair	Good	Fair	Poor	Fair	Fair	Good	Fair	Fair	Fair	Fair	Fair
**Legend:
Y = yes
N = no
CD = cannot be determined
NR = not reported
NA = not applicable
[truncated: 5,000 more columns]
